# Supplementary material for: Lung Microbiota and Pulmonary Inflammatory Cytokines Expression Vary in Children With Tracheomalacia and Adenoviral or Mycoplasma pneumoniae Pneumonia
Source: Front Pediatr. 2019 Jun 26;7:265. doi: 10.3389/fped.2019.00265 (PMC6611399; doi:10.3389/fped.2019.00265)
Supplement: Table S1 — The clinical information and cytokines expression of patients with MPP (n = 21), AVP (n = 16) and Tracheomalacia (n = 15). [file Table_1.XLSX]

## Sheet: Table S1
Table S1. The clinical information and cytokines expression of patients with MPP (n=21), AVP (n=16) and Tracheomalacia (n=15)
Sample ID	Group	Gender	Age (Years)	Delivery Mode	Feed Pattern	Family History of Allergy	History of Pneumonia	Asthma	Hospitalization Length(Days)	Cough	Fever	Wheezing	Fever Duration (Days)	Peak Temperature (℃)	BALF Sampling timepoint(the day after hospitalization)	CRP (mg/l)	PCT (ng/ml)	Eosinophil (%)	BALF (Pathogen Detection)	Administered Medicines	IL-2 (pg/ml)	IL-4 (pg/ml)	IL-5 (pg/ml)	IL-6 (pg/ml)	IL-8 (pg/ml)	IL-10 (pg/ml)	IL-17A (pg/ml)	IFN-γ (pg/ml)	TNF-α (pg/ml)	IL-1α (pg/ml)
2793	MPP	Male	6.5	Cesarean section	Breast feed	-	-	-	4	-	-	Y	1	38.2	3	7.9	0.09	0	Mycoplasma pneumoniae	Erythromycin + Ceftriaxone Sodium	6.98	7.41	15.34	441.9	704.94	0.7	2.27	7.37	2.98	38.58
2807	MPP	Male	9.5	Vaginally born	Milk feed	-	-	-	5	Y	Y	-	10	40.5	4	14.2	0.03	0.7	Mycoplasma pneumoniae	Erythromycin	4.4	2.44	5.45	4.34	108.83	0.5	0.54	1.45	1.66	35.38
2810	MPP	Male	4.4	Vaginally born	Breast feed	-	-	-	5	Y	Y	-	11	38.9	4	2	0.03	2.9	Mycoplasma pneumoniae	Azithromycin	5.63	5.38	7.64	98.06	1100	0.6	1.07	3.45	3.25	69.23
2802	MPP	Male	6.8	Vaginally born	Breast feed	-	-	-	6	Y	Y	-	14	40	2	93.7	0.02	0.3	Mycoplasma pneumoniae	Azithromycin	4.4	2.44	5.04	3.44	21.91	0.52	0.54	1.76	1.66	56.97
2822	MPP	Female	1.4	Cesarean section	Breast feed	-	-	-	7	Y	-	-	0	-	4	5.7	0.03	5.7	Mycoplasma pneumoniae	Sulbactam Sodium Amoxicillin Sodium	3.29	2.78	4.26	3.44	264.51	0.55	0.54	1.45	1.66	16.94
2867	MPP	Male	5.3	Vaginally born	Breast feed	-	-	-	7	Y	-	-	0	-	2	<0.499	0.09	4.4	Mycoplasma pneumoniae	Azithromycin + Mezlocillin	6.98	4.22	7.64	88.96	1548	1.03	0.93	2.75	2.71	45.88
2801	MPP	Male	1.8	Cesarean section	Breast feed + Milk feed	-	-	-	7	Y	Y	-	12	39.5	3	8.1	0.03	0.9	Mycoplasma pneumoniae	Azithromycin	60.92	14.56	30.64	1074	1844	11.23	4.48	18.29	9.94	89.78
2800	MPP	Male	6.8	Vaginally born	Breast feed	-	-	-	8	Y	Y	-	10	39.8	4	35.8	0.05	0.8	Mycoplasma pneumoniae	Azithromycin	18.64	5.57	14.28	379.73	2589	1.15	2.27	3.82	3.79	97.91
2815	MPP	Female	4.3	Vaginally born	Breast feed	-	-	-	8	Y	Y	-	17	42	4	30	0.02	0.7	Mycoplasma pneumoniae	Azithromycin + Vancomycin + Mezlocillin Sodium and Sulbactam Sodium	3.29	2.44	4.26	3.16	45.76	0.55	0.41	1.45	1.4	15.53
2818	MPP	Male	0.8	Vaginally born	Breast feed	-	-	-	8	Y	Y	-	24	40.5	3	58.3	0.23	3.6	Mycoplasma pneumoniae	Piperacillin Sodium and Tazobactam Sodium + Sulfamethoxazole + Voriconazole + Azithromycin	33.94	6.17	9.54	43.52	2213	0.5	1.65	4.19	3.52	77.15
2847	MPP	Male	3.9	Cesarean section	Breast feed	-	-	-	9	Y	-	-	0	-	3	<0.499	0.05	7.7	Mycoplasma pneumoniae	Sulbactam Sodium Amoxicillin Sodium	5.63	3.85	5.87	9.45	2213	0.5	0.8	2.08	2.18	46.38
2825	MPP	Female	3.9	Vaginally born	Breast feed	-	-	-	9	Y	Y	-	4	38.5	5	25.8	0.02	0.38	Mycoplasma pneumoniae	Ceftriaxone Sodium + Azithromycin	3.29	2.78	5.04	31.15	242.56	0.65	0.66	1.76	1.4	16.94
2820	MPP	Female	4.4	Cesarean section	Breast feed	-	-	-	9	Y	Y	-	10	40	5	101.7	0.09	2.9	Mycoplasma pneumoniae	Sulbactam Sodium Amoxicillin Sodium + Azithromycin	3.29	2.78	5.04	35	264.51	0.6	0.54	1.76	1.66	37.75
2823	MPP	Female	4.2	Vaginally born	Breast feed	-	-	-	10	-	-	-	3	39.7	6	<0.499	0.03	0.16	Mycoplasma pneumoniae	Mezlocillin Sodium and Sulbactam Sodium	6.98	4.22	6.3	134.25	1409	0.6	1.36	3.45	2.18	48.96
2813	MPP	Female	9.6	Vaginally born	Breast feed	-	-	-	10	Y	Y	-	15	40.2	4	48.7	0.08	0.5	Mycoplasma pneumoniae	Cefoperazone Sodium and Sulbactam Sodium + Azithromycin	3.29	2.78	5.04	3.73	48.83	0.7	0.54	1.76	1.66	54.56
2803	MPP	Female	4.3	Cesarean section	Milk feed	-	-	-	11	Y	Y	Y	20	39	4	47.1	0.12	0	Mycoplasma pneumoniae	Cefoperazone Sodium and Sulbactam Sodium + Erythromycin	4.4	3.49	6.74	146.4	1100	0.81	0.8	2.08	2.18	59.49
2819	MPP	Female	2.3	Cesarean section	Milk feed	-	-	-	12	Y	Y	-	12	40	6	13.6	0.04	0	Mycoplasma pneumoniae	Amoxicillin and Clavulanate Potassium + Erythromycin + Sulbactam Sodium Amoxicillin Sodium	8.62	5.38	7.64	79.83	2702	1.45	1.07	3.45	3.52	95.81
2857	MPP	Male	2.9	Vaginally born	Breast feed	-	-	-	12	Y	Y	-	15	40.6	4	53.42	0.448	2.4	Mycoplasma pneumoniae	Cefoperazone Sodium and Sulbactam Sodium + Erythromycin + Azithromycin	6.98	5.38	10.58	20.4	899.37	0.78	1	3.45	3.52	90.76
2865	MPP	Female	1.8	Cesarean section	Breast feed	-	-	-	12	Y	Y	-	18	38.9	11	<0.499	0.03	0.7	Mycoplasma pneumoniae	Erythromycin + Amoxicillin and Clavulanate Potassium + Azithromycin	5.63	3.85	6.74	10.75	899.37	0.65	0.73	2.58	2.18	37.75
2804	MPP	Female	8.7	Cesarean section	Milk feed	-	-	-	16	Y	Y	-	21	40	6	39.2	0.02	8.8	Mycoplasma pneumoniae	Cefoperazone Sodium and Sulbactam Sodium + Erythromycin + Azithromycin	24.39	4.22	4.26	2.88	22.39	0.65	0.8	3.82	1.92	21.49
2826	MPP	Female	1.9	Vaginally born	Breast feed	-	Y	-	16	-	Y	-	30	38.8	10	<0.499	0.06	0.8	Mycoplasma pneumoniae	Cefuroxime + Cefoperazone Sodium and Sulbactam Sodium + Acyclovir	5.63	6.99	10.58	363.63	1046	27.89	1.36	3.82	2.71	67.75
2167	AVP	Female	1	Vaginally born	Breast feed	-	-	-	7	Y	Y	Y	16	39.8	3	<0.499	NA	0.6	Adenovirus	ambroxol hydrochloride + oseltamivir + Mezlocillin sodium and Sulbactam sodium + Ceftriaxone Sodium	5.63	3.85	8.67	39.91	1920	0.75	0.93	2.41	2.18	50.03
3309	AVP	Female	1.5	Cesarean section	Breast feed	-	Y	-	8	Y	Y	Y	9	40.1	2	79.7	17.04	0	Adenovirus	Oseltamivir + Montelukast Sodium + Methylprednisolone + Prednisone + Gamma-globulin + Piperacillin Sodium and Tazobactam Sodium + Vancomycin + Azithromycin + Mezlocillin sodium and Sulbactam sodium	12.8	3.49	9.54	624.94	1278	9.65	0.93	3.1	2.98	63.49
3322	AVP	Male	1.8	Vaginally born	Breast feed	-	-	-	8	Y	Y	-	11	40.2	3	50.1	7.62	0	Adenovirus	Gamma-globulin + Mezlocillin Baypen + Ceftriaxone Sodium	4.4	3.85	8.67	286.54	1157	1.45	0.93	2.41	2.44	45.88
3432	AVP	Male	1.8	Cesarean section	Breast feed	-	-	-	8	Y	Y	-	10	41.9	7	3.4	0.44	0	Adenovirus	Procaterol + 25% magnesium sulfate + prednisone + Acyclovir + Azithromycin + Piperacillin Sodium and Tazobactam Sodium + Cefuroxime	4.4	3.85	7.64	58.94	1769	0.7	0.93	2.41	2.44	72.3
3373	AVP	Male	0.5	Cesarean section	Milk feed	-	-	-	10	Y	Y	Y	24	39.5	4	<0.499	0.51	0	Adenovirus	Pholcodine + Montelukast Sodium + Sulbactam Sodium Amoxicillin Sodium	4.4	3.13	6.74	235.78	657.91	2.99	0.8	2.08	2.18	48.96
3447	AVP	Male	2.3	Vaginally born	Breast feed	-	-	-	10	Y	Y	-	10	40.1	7	24.4	NA	0.4	Adenovirus	25% magnesium sulfate + Montelukast Sodium + Procaterol + Methylprednisolone + Erythromycin	4.4	3.13	7.64	262.75	834.65	1.03	0.8	2.58	2.44	54.56
2473	AVP	Female	4	Vaginally born	Breast feed	-	Y	-	11	Y	Y	-	4	39.4	2	35.3	NA	1.1	Adenovirus	25% magnesium sulfate + Montelukast Sodium + Procaterol + Methylprednisolone + Prednisone + Gamma-globulin + oseltamivir + Mezlocillin sodium and Sulbactam sodium + Cefoperazone Sodium and Sulbactam Sodium + Erythromycin + Meropenem + Ceftriaxone Sodium	22.71	4.22	35.8	4026	969.85	52.28	1.96	116.91	4.9	59.49
3355	AVP	Male	0.6	Vaginally born	Breast feed	-	Y	-	11	Y	Y	-	18	39.4	8	<0.499	0.09	0	Adenovirus	Montelukast Sodium + Pseudoephedrine Hydrochloride and Dextromethorphan Hydrobromide + Ceftriaxone Sodium	3.29	3.13	5.87	101.3	643.3	4.87	0.66	2.08	1.92	30.4
3451	AVP	Male	1.1	Vaginally born	Breast feed + Milk feed	-	Y	-	11	Y	Y	Y	13	39.2	7	66.2	0.55	0	Adenovirus	Montelukast Sodium + 25% magnesium sulfate + Pholcodine + Procaterol + Sulbactam Sodium Amoxicillin Sodium	6.98	5.77	16.51	696.42	3565	1.15	1.65	3.45	3.79	132.59
3343	AVP	Male	1.3	Cesarean section	Breast feed	-	-	-	12	Y	Y	-	14	40.5	7	<0.499	NA	2.2	Adenovirus	Pholcodine + Procaterol + Montelukast Sodium + Ceftriaxone Sodium + Cefoperazone Sodium and Sulbactam Sodium + Acyclovir + Sulbactam Sodium Amoxicillin Sodium	5.63	4.6	9.54	156.23	1548	1.78	0.93	3.45	3.79	84.13
3417	AVP	Female	2.6	Cesarean section	Breast feed	-	-	-	12	Y	Y	-	22	40	4	3.9	0.32	0.2	Adenovirus	Ambrocol + 25% magnesium sulfate + Methylprednisolone + prednisone + Gamma-globulin + Ceftriaxone Sodium + Erythromycin	6.98	2.78	9.54	624.94	258.84	18.48	0.93	2.08	1.92	23.44
2114	AVP	Male	0.9	Cesarean section	Breast feed	-	-	-	13	Y	Y	-	15	40.2	5	71	NA	0.1	Adenovirus	Procaterol + Montelukast Sodium + Methylprednisolone + oseltamivir + Cefoperazone Sodium and Sulbactam Sodium + Mezlocillin sodium and Sulbactam sodium	6.98	5.38	11.93	156.23	794.61	10.08	2.11	3.82	3.79	109.1
3339	AVP	Male	0.8	Vaginally born	Breast feed	-	-	-	17	Y	Y	-	38	40	6	1.5	0.13	0.1	Adenovirus	Montelukast Sodium + 25% magnesium sulfate + Oseltamivir + Methylprednisolone + prednisone + Cefoperazone Sodium and Sulbactam Sodium + Sulbactam Sodium Amoxicillin Sodium + Amoxicillin and Clavulanate Potassium	18.64	5.77	17.79	181.81	2553	1.27	1.8	4.57	4.07	97.91
3314	AVP	Female	3.7	Cesarean section	Breast feed	-	-	-	18	Y	Y	-	20	40	10	31.5	0.77	0	Adenovirus	Oseltamivir + Methylprednisolone + Prednisone + Gamma-globulin + Cefoperazone Sodium and Sulbactam Sodium + Cefixime	6.98	4.6	11.93	585.62	2346	2.53	1.5	3.45	4.9	111.49
3450	AVP	Male	1.2	Vaginally born	Breast feed	-	Y	-	20	Y	Y	Y	19	40.7	10	42.3	1.26	0.4	Adenovirus	Pholcodine + Procaterol + Gamma-globulin + Mezlocillin sodium and Sulbactam sodium + Cefoperazone Sodium and Sulbactam Sodium + Meropenem + Cefixime	12.8	5.38	26.56	2195	739.07	3.17	1.21	8.22	4.9	64.88
3329	AVP	Female	0.4	Cesarean section	Breast feed	-	-	-	21	Y	Y	-	23	40	16	29.6	0.09	2.4	Adenovirus	Montelukast Sodium + Pholcodine + Methylprednisolone + prednisone + Gamma-globulin + Mezlocillin sodium and Sulbactam sodium + Ceftriaxone Sodium + Cefoperazone Sodium and Sulbactam Sodium + Vancomycin	5.63	3.49	7.64	159.66	643.3	3.17	0.66	2.08	2.05	32.44
1926	Tracheomalacia	Female	1.7	Vaginally born	Milk feed	-	-	-	2	Y	-	-	0	-	2	<0.499	NA	1.3	-	Pholcodine	3.29	2.44	4.26	5.3	106.5	0.6	1.5	1.76	1.4	7.77
1856	Tracheomalacia	Male	4.8	Vaginally born	Breast feed	-	-	-	4	Y	-	Y	0	-	4	<0.499	NA	1.3	-	Pholcodine + Procaterol	2.3	2.1	4.26	5.64	171.51	0.43	0.66	1.45	1.4	11.47
2795	Tracheomalacia	Male	1.2	Vaginally born	Milk feed	-	-	-	4	Y	-	Y	0	-	2	2	NA	3.7	-	Montelukast Sodium + Sulbactam Sodium Amoxicillin Sodium	4.4	3.13	5.87	13.89	1478	0.41	0.8	2.08	2.18	54.56
1954	Tracheomalacia	Female	6.7	Vaginally born	Milk feed	Y	-	-	5	Y	-	-	0	-	4	<0.499	0.03	0.6	-	Montelukast Sodium + Pholcodine	4.4	4.22	8.67	110.47	1769	0.45	1.07	2.75	3.25	87.86
2267	Tracheomalacia	Male	3.9	Vaginally born	Breast feed	-	Y	-	6	Y	-	-	0	-	2	<0.499	NA	1.8	-	Ambrocol + Montelukast Sodium + Sulbactam Sodium Amoxicillin Sodium	3.29	2.78	4.26	9.82	382.26	0.5	0.54	1.76	1.66	24.48
2314	Tracheomalacia	Male	1.1	Vaginally born	Milk feed	-	-	-	6	Y	-	-	0	-	2	4.5	NA	0.2	-	Montelukast Sodium + Sulbactam Sodium Amoxicillin Sodium	5.63	3.85	6.74	5.98	2603	0.65	2.91	2.58	2.71	62.13
1937	Tracheomalacia	Male	2	Cesarean section	Breast feed	-	Y	-	7	Y	-	Y	0	-	6	<0.499	NA	2.2	-	Montelukast Sodium + Procaterol + Piperacillin Sodium and Tazobactam Sodium	5.63	4.22	7.64	22.57	2142	0.83	0.93	2.41	2.71	84.13
1320	Tracheomalacia	Female	6.1	Vaginally born	Milk feed	-	-	-	9	Y	Y	-	14	39.6	3	76.7	NA	0.4	-	Ceftriaxone Sodium + Azithromycin	12.8	4.41	24.06	1363	2346	0.36	1.07	3.1	3.52	144.58
2185	Tracheomalacia	Male	3.5	Vaginally born	Breast feed	-	-	-	9	Y	-	-	0	-	6	3.8	0.53	7.8	-	Montelukast Sodium + Pholcodine + Mezlocillin Sodium and Sulbactam Sodium + Azithromycin	24.39	4.6	9.54	102.41	2635	0.65	1.5	3.82	3.52	104.48
2526	Tracheomalacia	Male	1	Vaginally born	Breast feed	-	Y	-	9	Y	-	-	0	-	5	12.2	0.24	0	-	Pholcodine + Cefoperazone Sodium and Sulbactam Sodium + Vancomycin	6.98	4.22	8.67	52.89	1995	0.7	0.8	2.75	2.44	78.84
2772	Tracheomalacia	Male	0.5	Vaginally born	Milk feed	-	-	-	9	Y	Y	Y	1	38.5	7	42.9	NA	5.6	-	Montelukast Sodium + Procaterol + cefaclor	4.4	4.22	9.54	10.75	1343	0.65	3.78	2.75	2.44	39.42
2350	Tracheomalacia	Male	1.6	Cesarean section	Breast feed	-	-	-	10	Y	-	-	0	-	2	30.8	NA	0.5	-	Montelukast Sodium + Pholcodine + Sulbactam Sodium Amoxicillin Sodium	5.63	3.85	7.64	23.74	2213	0.6	3.53	3.1	2.71	76.32
2538	Tracheomalacia	Male	0.3	Cesarean section	Breast feed	-	-	-	10	Y	-	Y	0	-	6	<0.499	NA	0.1	-	Montelukast Sodium + Pholcodine + Sulbactam Sodium Amoxicillin Sodium	4.4	3.13	5.04	5.98	1073	0.45	1.21	2.24	1.92	45.88
1019	Tracheomalacia	Male	3.2	Vaginally born	Breast feed + Milk feed	-	-	-	13	-	-	-	0	-	9	15.8	NA	2	-	Azithromycin	6.98	4.99	8.67	15.58	2716	0.55	1.8	3.1	3.52	116.43
2498	Tracheomalacia	Male	0.3	Vaginally born	Breast feed	-	-	-	13	Y	-	Y	0	-	9	21.9	0.03	0.1	-	Pholcodine+ Pseudoephedrine Hydrochloride and Dextromethorphan Hydrobromide + Cefuroxime + Azithromycin + Erythromycin	5.63	4.6	7.64	71.63	2467	0.41	0.8	2.75	2.71	100.05

## Sheet: Table S2
Table S2. The confounding factors between clinical characters and microbiota by PERAMONVA method
Confounding factor	p.value
Group	0.001(***)
Gender	0.018(*)
Age(Years)	0.022(*)
Delivery Mode	0.446
Feed Pattern	0.012(*)
Family History of Allergy	0.398
History of Pneumonia	0.205
Asthma	0.347
Cough	0.033(*)
Fever	0.329
Wheezing	0.25
Hospitalization Length(Days)	0.208
Fever Time (Days)	0.177
Peak Temperature (℃)	0.251
Eosinophil (0.5–5%)	0.61
IL-2	0.028(*)
IL-4	0.604
IL-5	0.014(*)
IL-6	0.069
IL-8	0.52
IL-10	0.463
IL-17A	0.127
IFN-γ	0.031(*)
TNF-α	0.348
IL-1α	0.007(**)
*** ,**,* means P.value < 0.001, <0.01 and <0.05, respectively.

## Sheet: Table S3
Table S3. The relative abundance of combined top 10 phylum and genera in MPP, AVP and Tracheomalacia
		Phylum												Genus
Sample ID	Group	Tenericutes	Firmicutes	Proteobacteria	Cyanobacteria_Chloroplast	Actinobacteria	Fusobacteria	Bacteroidetes	Chlamydiae	Acidobacteria	Verrucomicrobia	Candidatus_Saccharibacteria	Gemmatimonadetes	Mycoplasma	Staphylococcus	Streptococcus	Acinetobacter	Bacillus	Corynebacterium	Cetobacterium	Haemophilus	Brevundimonas	Pseudomonas	Moraxella	Massilia	Abiotrophia	Sphingomonas	Lysobacter	Gemella	Bifidobacterium	Rothia
2793	MPP	1.40138	73.897	10.0534	2.56622	7.01767	0.050177	0.766998	0	0.032257	0.086018	0.003584	0.003584	1.39063	0.813591	14.1214	0.985628	54.3457	5.32239	0.007168	2.25081	0.103939	4.80986	0.021505	0.064514	0.007168	0.075266	0.017921	0.336905	0.236551	0.168453
2800		52.4623	2.17244	1.3253	0.527108	42.5075	0.003765	0.365211	0	0.116717	0.01506	0	0	52.4435	0.606175	0.466867	0.060241	0.048946	42.1197	0	0.037651	0.026355	0.011295	0	0.003765	0	0.011295	0	0.060241	0.011295	0.018825
2801		2.54604	96.0452	0.583315	0.102722	0.392545	0.003669	0.077042	0	0.036686	0.003669	0.003669	0	2.54237	94.6438	0.29716	0.003669	0.091716	0.121065	0	0.044024	0.011006	0.003669	0	0.011006	0.007337	0.003669	0	0.106391	0	0.033018
2802		66.3151	14.7654	11.6241	0.216245	4.46906	0.007588	0.72461	0	0.246595	0.075875	0.003794	0.037938	66.3113	8.13005	3.56614	0.235214	0.546303	1.23677	0	6.73394	0.026556	0.110019	0.022763	0.03035	0.022763	0.193482	0.011381	0.072082	0.094844	0.0607
2803		36.2548	21.3655	19.7077	0.060418	2.06555	0.011328	0.675931	0	0.124613	0.041538	0	0.018881	36.2473	8.22823	8.11117	0.192584	0.207688	0.033985	0	15.5728	0	0.052866	0.007552	0.026433	0.117061	0.026433	0.015105	0.286987	0.026433	0.668379
2804		47.3345	19.5544	17.472	0.089409	5.27139	0.003725	3.50557	0	1.60936	1.43054	0	0.234698	47.3308	7.59975	5.54335	0.25705	0.86801	0.070782	0	7.85307	0.044704	0.163916	0.011176	0.04843	0.216071	0.678017	0.037254	0.089409	0.115486	0.178818
2807		33.0486	65.8078	0.762397	0.006807	0.125932	0	0.085089	0.003404	0.010211	0	0	0	33.0452	64.0448	1.13339	0.006807	0.074878	0.003404	0	0.384602	0	0.010211	0.003404	0	0.017018	0.010211	0	0.037439	0	0.003404
2810		5.15517	14.6897	32.0652	0.311122	4.58412	40.9223	0.271739	0.110271	0.212665	0.011815	0.003938	0.027568	5.15517	0.523787	11.5312	1.67769	0.409578	0.216604	40.7569	0.366257	0.421393	0.574984	0.074827	0.252048	0.003938	0.366257	0.003938	0.023629	0.362319	1.59499
2813		93.0571	4.03963	2.09604	0.439994	0.07622	0	0.055432	0	0.013858	0.017323	0	0	93.0571	1.08786	2.50832	0.034645	0.041574	0	0	0.717156	0	0.027716	0.003465	0	0	0.024252	0	0.003465	0.013858	0.003465
2815		75.3842	6.16424	10.4487	0.92618	0.92618	0.044594	0.994786	0	1.65683	0.487102	0.00343	0.123491	75.3842	1.30008	2.39092	2.67906	0.185236	0.044594	0	0.253842	0.020582	0.23326	0	0.006861	0.061745	0.614023	0.006861	0.102909	0.020582	0.020582
2818		35.6347	28.3967	14.907	0.726129	12.4646	0.881451	3.73549	0.151439	0.248515	0.132023	0.003883	0.034947	35.6347	0.687299	17.4582	2.50456	0.869802	0.733895	0.442667	0.341708	0.652351	1.97647	0.08931	0.236866	0.007766	0.427135	0	0.027181	0.539743	3.75102
2819		58.1856	7.90928	28.5001	0.865256	2.15361	0.034305	0.518391	0.945302	0.060987	0.011435	0	0.003812	58.1856	0.792834	3.80789	23.1904	0.785211	0.186773	0.02287	1.09396	0.442157	0.979607	0.02287	0.182962	0.007623	0.087669	0.007623	0.171527	0.609872	0.102916
2820		71.5794	2.09312	3.79542	19.6498	0.206681	0.308143	0.285596	0	0.071399	0.030063	0	0	71.5794	0.646349	0.834241	0.048852	0.007516	0.015031	0	0.161587	0.015031	0.056368	0	0.003758	0.022547	0.011274	0	0.13904	0	0.007516
2822		0.231367	5.23421	6.07624	0.504457	0.375498	0	0.716859	0	0.102408	0.003793	0.030343	0.003793	0.231367	3.425	0.292054	0.5348	0.022757	0.037929	0	0.390669	0.003793	0.32619	0	0	0.007586	0.011379	0.003793	0.022757	0.003793	0.02655
2823		1.1468	20.1813	18.2868	45.7402	4.18814	0.662508	5.69525	0.120104	0.11623	0.02712	0.019372	0.042617	1.1468	0.65476	15.7607	4.19201	0.991825	0.11623	0.158847	0.991825	0.356437	1.08093	4.7073	0.213087	0.003874	0.278951	0.003874	0.089109	0.635388	0.422301
2825		0.224232	2.22737	5.1237	86.6246	0.321399	0.011212	0.190597	0	0.033635	0.029898	0	0.007474	0.224232	0.029898	1.00531	3.0645	0.549368	0.02616	0	0.568054	0.164437	0.541894	0	0.085956	0.007474	0.041109	0.003737	0.022423	0.06727	0.014949
2826		0.557145	6.17753	62.8746	16.3981	9.90815	0.56091	0.707725	1.15193	0.237163	0.071525	0	0.03388	0.557145	0.523265	1.2724	32.4838	1.21217	0.658786	0.496913	0.380214	11.1881	1.31004	0.135522	1.41169	0	2.47327	0.041409	0.022587	6.8702	0.214576
2847		32.7733	12.1689	33.7572	5.39027	6.627	0.299459	1.0695	6.33532	0.25668	0.046669	0.011667	0.015556	32.7733	2.43845	2.62513	15.8402	1.78509	0.455023	0.229456	0.536694	2.22456	2.80792	0.073893	0.55225	0.007778	0.548361	0.011667	0.031113	2.51235	0.241123
2857		84.7682	7.91777	4.67729	0.114639	1.12347	0.068784	0.359204	0.099354	0.110818	0.007643	0.003821	0.007643	84.7682	0.420345	5.00974	1.40242	0.477664	0.022928	0.053498	0.210172	0.301884	0.351561	0.019107	0.106997	0.007643	0.152853	0	0.015285	0.263671	0.049677
2865		0.137136	2.54932	5.29906	88.6283	0.450086	0.017581	0.270755	0	0.017581	0.077359	0	0	0.137136	0.228559	1.04082	3.14005	0.44657	0.073842	0.003516	0.355146	0.28482	0.689194	0	0.052744	0	0.052744	0.014065	0.077359	0.09494	0.038679
2867		78.4158	8.12531	6.60631	0.280314	1.62885	0.143945	3.32967	0.041668	0.071972	0.143945	0	0.007576	78.4158	0.390166	1.50385	1.60233	0.715936	0.68942	0.053032	0.090913	0.492443	0.390166	0.003788	0.117429	0	1.08337	0	0.015152	0.151521	0.022728
1019	Tracheomalacia	0.436922	10.2181	71.4422	0.238655	1.64121	0.011015	1.43193	0	0.22764	0.13585	0.055074	0.040388	0.436922	0.165222	7.88295	0.664562	0.212953	0.02203	0	1.82112	0.040388	46.6809	2.29843	3.65693	0.374504	0.414892	0.183581	0.143193	0.051403	0.040388
1320		0.4793	39.2082	48.3149	0.305695	2.95505	0.079254	2.50972	0	0.143412	0.143412	0.305695	0.060384	0.4793	0.184927	4.25331	0.739706	0.350983	0.003774	0.003774	1.5398	0.022644	28.958	1.60396	0.596294	32.7773	1.09446	0.384949	0.233989	0.166057	0.041514
1856		0.246933	3.9432	77.8262	0.084883	1.26939	0.015433	2.23783	0	0.146616	0.104175	0.061733	0.02315	0.246933	0.196774	1.91759	0.756231	0.11575	0.057875	0	1.87129	0.06945	54.6531	2.36515	0.663631	0.408982	0.825681	0.887414	0.196774	0.027008	0.0463
1926		0.464355	7.03764	79.7244	2.5844	2.55015	0.022837	4.69684	0	0.205534	0.361588	0.255015	0.022837	0.464355	0.137023	2.39409	1.02767	0.715564	0.098961	0.003806	2.30274	0.068511	54.3067	2.13527	0.521448	0.540479	1.21798	1.23701	0.262627	0.182697	0.064705
1937		0.49166	5.95819	84.937	0.546289	2.08318	0.025493	1.11807	0	0.273144	0.309564	0.182096	0.040061	0.49166	0.557215	1.93751	6.30417	0.298638	0.01821	0	2.09775	0.087406	56.2058	3.92964	2.21793	0.575424	0.910481	0.393328	0.18938	0.025493	0.036419
1954		0.4756	10.3953	69.9213	0.579513	3.11339	0.04796	2.42596	0.007993	0.747372	0.399664	0.167859	0.135886	0.4756	0.159866	6.01495	0.951201	0.48759	0.031973	0	1.74254	0.239799	49.7182	1.96635	0.551537	0.451621	1.09108	0.471604	0.231805	0.051956	0.055953
2185		0.703883	34.9732	56.363	0.149762	2.16781	0.003744	1.21682	0	0.273316	0.123554	0.104834	0.146018	0.703883	0.232131	32.4722	0.760043	0.400614	0.037441	0	1.3853	0.39687	36.0478	1.97686	0.501704	0.670186	1.05957	0.658954	0.164738	0.041185	0.029952
2267		0.341335	4.03226	88.7284	0.165041	1.29407	0.011253	1.72543	0	0.285071	0.277569	0.255064	0.018755	0.341335	0.202551	1.50413	0.937734	0.315079	0.011253	0	1.70668	0.176294	58.7359	2.29933	0.36009	0.397599	0.933983	1.44411	0.138785	0.003751	0.033758
2314		0.397998	7.86145	66.643	0.516215	2.51015	0.063049	4.8075	0.003941	0.299484	0.177326	0.197029	0.074871	0.397998	0.189148	4.69323	1.11124	0.334949	0.023643	0.003941	2.2146	0.311306	44.2606	2.28553	0.512275	0.47681	1.06001	0.606849	0.240375	0.031525	0.07093
2350		0.266038	5.41958	89.5219	0.266038	2.0675	0	0.83612	0	0.687899	0.125418	0.019003	0.057008	0.266038	2.44375	1.45561	1.3682	0.102615	0	0	64.2901	0.117817	10.1247	2.32593	2.49696	0.410459	1.89647	0.273639	0.159623	0.003801	0.038005
2498		0.454155	6.85524	63.4602	0.250322	1.23731	0.010728	3.78344	0	0.203834	0.157345	0.078673	0.092977	0.454155	0.203834	2.30654	0.768846	0.554284	0.021456	0	1.45187	0.218138	45.5335	1.93821	1.88457	0.532828	0.861822	0.26105	0.189529	0.067945	0.03576
2526		0.36543	5.09118	86.5252	0.227063	2.50479	0.010644	1.13532	0	0.283829	0.227063	0.152558	0.202228	0.36543	0.166749	1.89101	0.823104	0.798269	0.010644	0	1.79876	0.241255	63.1377	2.41255	1.17789	0.574753	0.894061	0.46477	0.202228	0.024835	0.017739
2538		0	4.58151	84.5744	0.213093	1.92968	0.005919	7.07352	0	0.278205	0.041435	0.011839	0.053273	0	0.029596	0.059193	20.3623	0.272286	0.029596	0	0.029596	0.041435	15.2717	2.50977	39.7952	0.005919	0.224932	0.088789	0	0.035516	0
2772		0.265938	3.76685	80.051	0.200364	1.6867	0.025501	0.983607	0	0.145719	0.131148	0.149362	0.018215	0.265938	0.218579	1.65027	1.34062	0.440801	0.094718	0	2.94718	0.236794	23.3443	38.5865	1.14026	0.375228	0.994536	0.306011	0.182149	0.003643	0.021858
2795		0.27819	17.3553	73.0378	0.074184	1.06454	0.022255	0.816024	0	0.114985	0.330119	0	0.007418	0.27819	0.13724	9.29525	0.433976	0.066766	0.382047	0	7.52596	0	61.2352	1.19436	0.129822	0.174332	0.04451	0.033383	5.06306	0.007418	0.289318
2114	AVP	0.916167	82.6934	5.57149	0.95341	2.78947	0.108003	1.57536	0	0.022346	0.014897	0.003724	0.011173	0.916167	0.513947	77.6917	1.52322	0.648021	0.528844	0.055864	0.793267	0.40222	1.02417	0.003724	0.070761	0.074485	0.126625	0.007449	0.141522	0.212283	0.800715
2167		1.02644	19.8719	59.6444	0.825259	4.29873	0.427	3.92922	0	0.127279	0.119067	0.057481	0.008212	1.02644	0.837576	12.6047	2.17605	1.18246	0.312038	0	50.6569	0.316144	1.25226	0.032846	0.094433	0.004106	0.221711	0.057481	0.546067	1.48218	0.328461
2473		0.03579	3.31413	62.4172	30.84	1.22401	0.186106	0.48674	0	0.014316	0.007158	0	0.003579	0.03579	0.153896	0.783794	49.898	1.1059	0.229054	0.110948	0.050106	0.246949	8.55016	0	0.325686	0	0.300633	0.032211	0.003579	0.143159	0.042948
3309		0.891612	45.5126	6.47611	42.9698	1.86762	0.062376	0.458648	0.003669	0.025684	0.033023	0.04403	0.018346	0.891612	1.33191	40.9408	1.11176	0.568724	0.293535	0.003669	0.814559	0.08806	0.744845	0.011008	1.90431	0.007338	0.08806	0.007338	0.253174	0.289866	0.300873
3314		6.64963	88.6149	2.2437	0.148099	1.4958	0.037025	0.481321	0	0.007405	0.018512	0.003702	0	6.64963	0.166611	86.2527	0.34433	0.296198	0.170314	0.011107	0.403569	0.037025	0.318412	0.003702	0.011107	0.011107	0.04443	0	0.099967	0.099967	0.34433
3322		1.40378	14.6353	64.6476	3.89212	4.4037	0.38471	1.73119	0.212818	0.405173	0.147336	0	0.032741	1.40378	1.68617	3.58926	38.8802	1.6698	0.421544	0.151428	0.904477	3.44602	8.43088	0.18417	1.13776	0.004093	0.929033	0	0.012278	1.30556	0.38471
3329		0.596069	7.17546	72.3809	0.863923	5.29671	0.113178	1.15819	0.113178	0.245218	0.256536	0.007545	0.022636	0.596069	0.490436	1.04878	35.4322	1.0186	0.55457	0.090542	0.490436	4.59501	13.6794	0.082997	0.33576	0.003773	0.543253	0.007545	0	0.939375	0.173539
3339		1.65228	44.23	35.0832	2.09314	11.0214	0.192643	2.43026	0.200052	0.396399	0.074093	0.018523	0.074093	1.65228	2.20057	3.06376	13.8221	29.315	1.22624	0.170415	0.792798	2.23762	2.63772	0.11114	0.633498	0.014819	0.729819	0.088912	0.062979	1.65969	0.577928
3343		1.17092	83.6332	8.00943	2.33063	2.57005	0.112229	0.34417	0.093524	0.179567	0.033669	0	0.022446	1.16344	0.714526	71.5461	2.14732	5.11017	1.04747	0.063597	0.759418	0.377838	1.72833	0.048633	0.205754	0.026187	0.254386	0.007482	0.026187	0.299278	0.187049
3355		0	91.8805	2.65029	0.087977	0.417889	0.241935	0.285924	0	0.205279	0.131965	0	0.021994	0	0.095308	85.8688	0.593842	0.205279	0.010997	0.241935	0.307918	0.227273	0.175953	0	0.014663	0	0.080645	0.010997	0	0.18695	0.043988
3373		1.94849	75.6545	8.98076	1.52691	8.73632	0.159422	0.56329	0.17005	0.30113	0.028342	0	0.028342	1.94849	20.5796	48.8079	2.56492	1.0947	0.758139	0.127537	0.325929	0.676657	0.687285	0.070854	0.265703	0.007085	0.389698	0.014171	0.028342	0.73334	4.9775
3417		2.33795	18.9944	60.1286	0.803551	3.96419	0.485957	8.64774	0.3329	0.390296	0.049744	0.057396	0.038264	2.33795	1.17471	11.927	6.35571	1.26272	0.394123	0.260197	0.757634	4.9361	3.41318	0.168363	1.31629	0.084182	9.76123	0.003826	0.042091	0.903038	0.237239
3432		9.11374	27.8834	38.544	11.7769	6.36686	0.306981	3.50437	0.175418	0.398676	0.131563	0.003987	0.155484	9.11374	0.96081	16.1942	17.3943	1.6864	0.605988	0.25914	5.16286	4.16218	1.10433	0.183391	0.70167	0.095682	0.845194	0	0.151497	2.48774	0.350835
3447		1.91937	26.7535	42.087	6.63218	6.66429	0.338923	11.5805	0.199786	0.706386	0.34249	0.003568	0.053514	1.91937	4.58437	10.8527	22.6507	1.45915	0.68498	0.153407	4.76989	3.31431	1.89083	0.153407	0.467356	0.01427	0.902604	0.024973	0.83482	2.38673	0.599358
3450		0.552947	91.702	3.93122	0.82942	1.11726	0.124981	1.02257	0	0.007575	0.003787	0	0.007575	0.552947	0.2386	90.0356	0.761248	0.397667	0.083321	0.04166	0.715801	0.049235	0.321921	0.515073	0.030298	0	0.04166	0	0.083321	0.166641	0.159067
3451		0.547813	31.6322	5.93732	3.36341	51.0191	0.112785	5.17603	0.036252	0.112785	0.012084	0.004028	0.012084	0.547813	0.362523	26.6616	0.998953	0.422944	0.197374	0.060421	0.177234	0.257794	0.531701	0.032224	0.072505	0	0.128897	0.004028	0.004028	26.6857	10.916

## Sheet: Table S4
Table S4. The relative abundance (%) of species belong to the top 5 genera in MPP, AVP and Tracheomalacia
Species	MPP Group
	2793	2810	2807	2802	2822	2867	2801	2800	2815	2818	2847	2825	2820	2823	2813	2803	2819	2857	2865	2804	2826
Acinetobacter baumannii	0.76888	1.09212	0.00310675	0.120023	0.0616713	1.31552	0	0.013624	0.131385	1.83403	13.1758	2.51496	0.0135911	3.14312	0.0157843	0.0443913	20.7613	1.11969	2.59392	0.101191	25.2024
Acinetobacter johnsonii	0.0097739	0.0070917	0	0	0	0	0	0	0.00312823	0.0805012	0.070028	0.010141	0	0.0314312	0	0	0.0240931	0.0103356	0.00638896	0.0101191	0.125893
Acinetobacter lwoffii	0.114029	0.397135	0	0.0240047	0.0137047	0.112759	0.00332679	0.030654	0.0156411	0.329005	0.997899	0.202819	0.0203867	0.40162	0.0126275	0.0341472	0.148	0.120582	0.220419	0.0505953	4.00136
Acinetobacter seifertii	0.00325797	0.0141834	0.00310675	0.0685848	0.407716	0.0170847	0	0.010218	2.29299	0.0140002	0.017507	0.0338032	0.0101933	0.202556	0.00315686	0.0956121	0	0.0137807	0.0319448	0.0708335	0.0272201
Acinetobacter vivianii	0	0	0	0	0	0	0	0	0	0	0	0.010141	0	0	0	0	0.00688373	0	0	0	0.00340252
Bacillus berkeleyi	0	0	0	0.00342924	0	0	0	0	0	0	0	0	0	0	0	0.00341472	0	0	0	0.0809525	0
Bacillus firmus	0.0130319	0.0141834	0.0062135	0.0925894	0.00342618	0.0102508	0.00665358	0.00681199	0	0.0105002	0.0070028	0	0	0.0069847	0.00315686	0.0307325	0.00344187	0.0310067	0	0.0876986	0.00680504
Bacillus gibsonii	0	0	0.00310675	0.0102877	0.00342618	0.0990911	0	0	0.0594363	0	0	0	0	0	0	0.0102442	0	0	0	0.138294	0.00340252
Bacillus korlensis	0	0	0.0062135	0.0377216	0	0	0	0	0	0	0	0	0	0	0.00315686	0.00341472	0	0	0.00319448	0.0708335	0
Bacillus megaterium	0.348602	0	0	0	0	0	0	0	0	0.00700011	0	0	0	0.0069847	0	0	0	0	0	0	0
Bacillus persicus	0.0488695	0.0283668	0.037281	0.157745	0.00685237	0.0307524	0.00998037	0.00340599	0.0938468	0.0315005	0.052521	0.338032	0.00339778	0.157156	0.0315686	0.0819532	0.0240931	0.00344519	0.223614	0.279961	0.0238176
Bacillus pseudalcaliphilus	0	0	0	0.00342924	0	0.051254	0	0	0	0	0.0035014	0	0	0	0	0.00341472	0	0	0	0.0269842	0
Bacillus qingshengii	48.9575	0.319126	0.0062135	0.171462	0.00342618	0.444201	0.0665358	0.030654	0	0.724511	1.53011	0.0912686	0.00339778	0.691486	0	0.023903	0.674606	0.392751	0.137363	0.0742065	1.00715
Bacillus weihenstephanensis	0.0260637	0.0070917	0.00932024	0.0171462	0.00342618	0.0102508	0	0.00340599	0.0125129	0.0105002	0.0140056	0.0642261	0	0.0314312	0	0.0307325	0.00688373	0.00344519	0.0415282	0.0269842	0.0544403
Mycoplasma hominis	0	0	0	0	0.0342618	0	0	0	0	0	0	0	0	0	0	0.00341472	0	0	0	0	0
Mycoplasma pneumoniae	1.26409	4.64151	30.1634	59.9396	0.174735	70.734	2.30547	47.4421	68.7459	32.12	29.5063	0.202819	64.7209	1.03374	84.7934	32.7745	52.5401	76.4246	0.124585	42.8543	0.503573
Staphylococcus warneri	0.739558	0.457414	58.4224	7.32485	3.09042	0.351944	85.8013	0.548365	1.1856	0.619509	2.19188	0.0270426	0.584418	0.586715	0.991255	7.42701	0.715908	0.378971	0.207641	6.87422	0.47295
Streptococcus anginosus subsp. whileyi	0	0.0070917	0	0	0	0.00341693	0	0	0	0.00350005	0.0035014	0	0	0	0	0.0136589	0	0.00344519	0	0.00337302	0.00340252
Streptococcus dysgalactiae subsp. equisimilis	0	0	0.00310675	0	0	0	0	0	0.00625645	0.00350005	0	0	0	0	0	0	0	0	0	0	0
Streptococcus hyointestinalis	0	0.0106375	0.0062135	0.0240047	0	0.00341693	0	0.00340599	0.00625645	0.0840013	0.0105042	0	0	0.069847	0.00947059	0.047806	0.00688373	0.0103356	0	0.0438493	0.00680504
Streptococcus mutans	0	0.0070917	0	0	0	0	0	0	0	0.0105002	0.0035014	0	0	0.0069847	0	0	0	0.00344519	0	0.00337302	0.0272201
Streptococcus peroris	9.32756	8.81852	0.164658	0.510956	0.0205571	1.04216	0.242856	0.347411	0.63503	5.86959	1.7402	0.395497	0.655771	8.11623	0.246235	1.71419	1.47656	1.87418	0.431255	2.28354	0.833617
Streptococcus pseudopneumoniae	2.73343	0.202113	0.726979	2.31474	0.195292	0.0751726	0.00665358	0.010218	1.37642	6.4646	0.234594	0.452963	0.00339778	5.36076	1.84992	2.67031	1.5041	2.08089	0.402504	2.22282	0.0646478
Streptococcus tigurinus	0.114029	0.0957379	0.00310675	0.00685848	0	0	0	0	0.00312823	0.164502	0.0105042	0.010141	0.0339778	0.136202	0.00631373	0.0819532	0.0206512	0.130917	0.00958344	0.0337302	0.00680504
Streptococcus vestibularis	0.661367	1.24105	0.130483	0.366928	0.0479666	0.232352	0.0199607	0.0613079	0.153283	3.13605	0.360644	0.0507048	0.06116	0.516868	0.173628	2.8069	0.430233	0.413422	0.102223	0.428374	0.207554
Species	AVP Group
	3343	2167	3309	3322	3432	3373	3447	2473	3355	3451	3417	2114	3339	3314	3450	3329
Acinetobacter baumannii	1.53621	1.40633	0.84743	31.622	12.8739	1.76899	16.6375	44.5486	0.51575	0.700216	4.03032	1.2049	8.93116	0.240741	0.562739	29.7627
Acinetobacter johnsonii	0.0133005	0.0226219	0.0229035	0.0900706	0.0280554	0.0221519	0.0381231	0.0197278	0.00326424	0	0.0439917	0.0103573	0.0593433	0	0.00669927	0.5061
Acinetobacter lwoffii	0.349139	0.554236	0.104702	1.95994	2.34964	0.487342	3.41837	0.535937	0.00652848	0.169749	1.51264	0.196789	3.18805	0.0593609	0.0703423	1.10269
Acinetobacter seifertii	0.00997539	0.0113109	0.0163597	0.486381	0.0420831	0.0126582	0.0571846	0.726639	0.00326424	0.00707289	0.0338398	0	0.105499	0.00659565	0.0301467	0.10055
Acinetobacter vivianii	0	0.00377031	0	0.0684537	0.00701385	0	0.0190615	0.00986388	0	0	0	0	0.0164842	0	0.00334963	0.00670331
Bacillus qingshengii	4.3792	0.9652	0.49079	1.00159	0.936349	0.791139	1.09286	0.825278	0.173005	0.219259	0.802003	0.559296	25.7912	0.253933	0.304817	0.868079
Bacillus berkeleyi	0	0	0	0	0	0	0	0	0	0	0	0	0	0	0	0
Bacillus firmus	0.0133005	0	0.00654386	0.230581	0.0140277	0.0189873	0.0222385	0.0164398	0	0.00707289	0.253799	0	0.0296716	0	0.00334963	0.00670331
Bacillus gibsonii	0	0	0	0	0.00350693	0.00316456	0.00317692	0	0	0	0	0	0	0	0	0
Bacillus korlensis	0	0	0	0	0	0.00632911	0.00317692	0	0	0	0.00338398	0	0	0	0	0
Bacillus megaterium	0.0133005	0.00754063	0.00327193	0.00720565	0.00350693	0	0.00317692	0	0.00326424	0.00353644	0.00676796	0.00345244	0.12528	0	0	0.00335166
Bacillus persicus	0.0964288	0.0791766	0.00654386	0.158524	0.389269	0.120253	0.130254	0.14467	0.00652848	0.10963	0.0406078	0.031072	0.112093	0.00989348	0.036846	0.0201099
Bacillus pseudalcaliphilus	0	0	0	0.00360282	0.00350693	0	0	0	0	0	0	0	0	0	0	0
Bacillus shacheensis	0.00332513	0	0	0	0	0	0	0.00657592	0	0	0.00676796	0	0	0	0	0
Bacillus weihenstephanensis	0.0365764	0.0339328	0	0.0684537	0.133263	0.0379747	0.0444769	0.0230157	0	0.031828	0.00338398	0.00690489	0.0296716	0	0.00669927	0.00670331
Haemophilus influenzae	0.675002	46.5181	0.726368	0.796224	4.54147	0.291139	4.24755	0.0460314	0.274196	0.155603	0.670028	0.73537	0.705526	0.359463	0.633081	0.435715
Pseudomonas veronii	1.35	0.750292	0.134149	1.43392	0.217429	0.158228	0.530546	0.154534	0.0783418	0.222796	2.40263	0.73537	0.748385	0.125317	0.197628	11.6504
Pseudomonas alcaligenes	0.0199508	0.0150813	0.0261754	0.061248	0.0420831	0.0759494	0.1652	0.0526074	0.00979272	0.0389009	0.0473757	0.00690489	0.131874	0.0263826	0.00334963	0.0904947
Pseudomonas balearica	0.0166257	0.0188516	0	0.0972763	0.0596177	0.10443	0.0508308	0.00328796	0	0.0282915	0.0676796	0.0172622	0.0527496	0.0461696	0.00669927	0.0636815
Pseudomonas indica	0	0	0	0.00360282	0.00350693	0.00316456	0.00635385	0.00328796	0	0.00353644	0.00676796	0	0.0164842	0	0	0.010055
Pseudomonas jinjuensis	0	0.00754063	0.00654386	0	0	0	0	0.0164398	0	0	0	0.00345244	0.042859	0.00659565	0	0
Pseudomonas panipatensis	0.00665026	0.0263922	0	0.0360282	0.0105208	0	0.00317692	0	0	0.00707289	0.0101519	0.0138098	0.0164842	0	0.0100489	0.010055
Pseudomonas peli	0	0	0	0	0	0	0	0	0	0.00353644	0	0	0.0065937	0	0	0
Pseudomonas protegens	0	0	0	0	0	0	0	0	0	0	0	0	0	0.00659565	0	0
Pseudomonas psychrotolerans	0.00332513	0.0188516	0	0.082865	0.0175346	0.056962	0.00635385	0.0164398	0.0195854	0.00707289	0.0203039	0.00690489	0.0395622	0	0.0334963	0.00670331
Pseudomonas thivervalensis	0.0166257	0.0301625	0.0752544	0.0504395	0.0631247	0.056962	0.133431	0.0460314	0.00326424	0.00353644	0.0812155	0.0138098	0.108796	0.00329783	0.00669927	0.0804397
Pseudomonas xanthomarina	0.00332513	0.060325	0.0261754	0	0.0105208	0.00316456	0.0127077	0.0164398	0	0.0671924	0.101519	0.0103573	0.0197811	0.00659565	0	0.00335166
Streptococcus anginosus subsp. whileyi	0	0.0377031	0.00654386	0	0.00701385	0.0126582	0.00317692	0	0	0	0.0101519	0	0	0	0	0
Streptococcus dysgalactiae subsp. equisimilis	0	0	0	0	0	0	0	0	0	0	0	0	0	0	0	0
Streptococcus hyointestinalis	0.0133005	0.0263922	0.00327193	0.11529	0.00350693	0.00949367	0.00953077	0	0.013057	0.00353644	0.0203039	0	0.0065937	0.00989348	0.0100489	0.010055
Streptococcus mutans	0.00332513	0.00377031	0	0.00720565	0.00701385	0.00949367	0.00635385	0	0	0	0.189503	0	0.00989054	0	0	0
Streptococcus peroris	62.436	5.48958	6.48497	2.51477	11.4501	37.3703	7.70086	0.28934	36.0405	21.254	3.31968	63.487	2.16933	2.10401	2.82039	0.730661
Streptococcus pseudopneumoniae	0.541996	5.09746	27.2094	0.176538	1.85867	0.436709	0.304985	0.397843	0.629998	0.240478	6.1893	4.54341	0.138468	73.7757	76.2879	0.0368682
Streptococcus tigurinus	0.216134	0.184745	0.418807	0.0792621	0.115729	0.170886	0.0698923	0.00328796	1.49176	0.0495102	0.213191	2.69636	0.0197811	0.0428717	0.130636	0.00335166
Streptococcus vestibularis	0.38239	0.735211	2.38524	0.266609	0.803086	5.58861	1.5694	0.0295916	38.2895	1.86017	0.605732	1.29467	0.382434	0.893711	0.381858	0.150825
Species	Tracheomalacia Group
	1926	1856	2795	1954	2267	2314	1937	1320	2185	2526	2772	2350	2538	1019	2498
Haemophilus influenzae	2.14547	1.74624	6.81902	1.61631	1.57292	2.02954	1.95952	1.46673	1.28054	1.65082	2.67686	59.0189	0.0257308	1.75544	1.33281
Massilia namucuonensis	0.482287	0.612083	0.110906	0.496756	0.328413	0.462244	2.01055	0.521264	0.436077	1.01263	0.936404	2.2713	34.5873	3.31977	1.61841
Massilia putida	0.00354623	0.00720098	0.00672156	0.0148285	0.00345698	0.00722256	0.0612349	0.046734	0.0276874	0.0683772	0.0992654	0.0209336	0.0102923	0.205273	0.111614
Moraxella nonliquefaciens	1.98943	2.2071	1.08217	1.82391	2.11913	2.09454	3.67069	1.52784	1.82737	2.21412	35.0473	2.13523	2.18197	2.21554	1.77927
Pseudomonas veronii	50.4167	49.892	55.4226	45.8795	53.5417	40.4283	51.9238	27.2639	33.2353	57.7396	21.0443	9.20382	13.1381	43.9427	41.5895
Pseudomonas alcaligenes	0.00709245	0.518471	0.00672156	0.0222428	0.241988	0.0180564	0.0714407	0.0539239	0.0103828	0.0195363	0.0132354	0.0104668	0.0102923	0.0318528	0.00656556
Pseudomonas balearica	0.00354623	0	0	0.081557	0.0103709	0.00361128	0	0.00359492	0	0.00651211	0	0	0	0.0035392	0
Pseudomonas indica	0	0.00360049	0	0.0111214	0.00691396	0	0.00680388	0.00359492	0.00346093	0.00976817	0.00330885	0.00348894	0	0	0
Pseudomonas jinjuensis	0	0	0	0	0	0	0	0	0	0	0	0	0	0	0
Pseudomonas panipatensis	0.00354623	0.424858	0.00336078	0.0111214	0.00691396	0.00722256	0	0.00359492	0.00346093	0.00325606	0.00330885	0	0.0205846	0.00707839	0
Pseudomonas peli	0	0	0	0.00370714	0.00345698	0	0	0	0.00346093	0	0.0066177	0	0.0102923	0.0141568	0.00328278
Pseudomonas protegens	0	0	0	0	0	0	0	0	0	0	0	0	0	0	0
Pseudomonas psychrotolerans	0	0	0	0	0	0	0.00340194	0	0	0	0	0	0	0	0
Pseudomonas thivervalensis	0.0177311	0.014402	0.0100823	0.0370714	0.00345698	0.0433354	0.299371	0.115038	0.0380702	0.0618651	0.0992654	0.00697788	0.0154385	0.30791	0.0426761
Pseudomonas xanthomarina	0.0354623	0.0108015	0.0100823	0.0148285	0.286929	0.0144451	0.153087	0.100658	0.00346093	0.0227924	0.0231619	0.0139558	0.0514615	0.665369	0.111614
Streptococcus peroris	1.24472	1.10895	7.65922	2.50602	0.833132	3.31155	0.959347	2.65665	1.96927	0.895415	0.790815	0.676854	0.0102923	1.05468	1.20806
Streptococcus pseudopneumoniae	0.730522	0.504069	0.541086	2.40222	0.439036	0.736701	0.680388	1.02455	27.7151	0.641443	0.57574	0.505896	0.00514615	6.29977	0.682818
Streptococcus anginosus subsp. whileyi	0.00709245	0	0	0.0407785	0.00345698	0.0108338	0.0136078	0.00718985	0	0	0.00992654	0.00348894	0	0.00707839	0
Streptococcus dysgalactiae subsp. equisimilis	0	0	0	0	0	0	0	0	0	0	0	0	0	0	0
Streptococcus hyointestinalis	0	0	0.00336078	0	0	0	0	0.00718985	0	0.00325606	0	0	0	0.0035392	0.00328278
Streptococcus mutans	0	0	0	0	0	0	0	0	0	0	0	0	0.0102923	0	0
Streptococcus tigurinus	0	0.00360049	0.00672156	0.0148285	0.00345698	0	0.00340194	0.00718985	0.00692185	0.00325606	0.00330885	0.00348894	0.00514615	0.00707839	0.00984834
Streptococcus vestibularis	0.248236	0.172824	0.211729	0.615385	0.107166	0.241956	0.153087	0.348708	0.325327	0.192107	0.119119	0.146535	0.0205846	0.226509	0.213381

## Sheet: Table S5
Table S5. Released data from our previous study (n=17)
Sample ID	Previous Study (NCBI: SRP130820)
2793	S22_Lung
2801	S5_Lung
2803	S17_Lung
2804	S25_Lung
2807	S26_Lung
2810	S20_Lung
2815	S18_Lung
2818	S2_Lung
2819	S7_Lung
2822	S3_Lung
2823	S15_Lung
2825	S12_Lung
2826	S6_Lung
2847	S13_Lung
2857	S9_Lung
2865	S4_Lung
2867	S21_Lung
